# Supplementary material for: The Significant Role of PA28αβ in CD8+ T Cell-Mediated Graft Rejection Contrasts with Its Negligible Impact on the Generation of MHC-I Ligands
Source: Int J Mol Sci. 2024 May 22;25(11):5649. doi: 10.3390/ijms25115649 (PMC11172216; doi:10.3390/ijms25115649)
Supplement: Supplementary file 1 [file ijms-25-05649-s001.zip]

Archive with 1 entries (1 files):
- ijms-2982829-supplementary.pdf
